# Supplementary material for: Processing and Ex Vivo Expansion of Adipose Tissue-Derived Mesenchymal Stem/Stromal Cells for the Development of an Advanced Therapy Medicinal Product for use in Humans
Source: Cells. 2021 Jul 27;10(8):1908. doi: 10.3390/cells10081908 (PMC8392403; doi:10.3390/cells10081908)
Supplement: Supplementary file 1 [file cells-10-01908-s001.zip]

Archive with 1 entries (1 files):
- cells-1302136-supplementary.pdf
